# Supplementary material for: Development and Proof-of-Concept Evaluation of a Sensory Science-Based Model for Product Development of Vegetable-Based Products for Children
Source: Foods. 2021 Dec 30;11(1):96. doi: 10.3390/foods11010096 (PMC8750587; doi:10.3390/foods11010096)
Supplement: Supplementary file 1 [file foods-11-00096-s001.zip]

Archive with 1 entries (1 files):
- foods-1493118-SI.pdf
